# Supplementary material for: Systematical Identification of Breast Cancer-Related Circular RNA Modules for Deciphering circRNA Functions Based on the Non-Negative Matrix Factorization Algorithm
Source: Int J Mol Sci. 2019 Feb 20;20(4):919. doi: 10.3390/ijms20040919 (PMC6412941; doi:10.3390/ijms20040919)
Supplement: Supplementary file 1 [file ijms-20-00919-s001.zip]

Archive with 7 entries (6 files):
- Supplementary Files/
- Supplementary Files/Supplementary Figure s1.pdf
- Supplementary Files/Supplementary Table s1.docx
- Supplementary Files/Supplementary Table s2.doc
- Supplementary Files/Supplementary Table s3.docx
- Supplementary Files/Supplementary Table s4.docx
- Supplementary Files/Supplementary Table s5.docx
